# Supplementary material for: Distribution and predictive performance of the temporal phase of dynamic spot sign appearance in acute intracerebral hemorrhage
Source: PLoS One. 2020 Aug 6;15(8):e0236196. doi: 10.1371/journal.pone.0236196 (PMC7410294; doi:10.1371/journal.pone.0236196)
Supplement: S1 Data — (XLSX) [file pone.0236196.s001.xlsx]

## Sheet: Subjects by Phase
Gender	Age at event	Five Phases 1 = Early Arterial, 2 = Peak Arterial, 3 = Equilibrium, 4 = Peak Venous, 5 = Late Venous	Pooled: Arterial vs Venous 1 = Arterial 2 = Venous	Significant ICH Growth? ( >= 6mL or 33%)	Reason for Loss to Follow Up	Worst Case Scenario (Sensitivity Analysis)	Best Case Scenario (Sensitivity Analysis)	Stroke/TIA	MI/CAD	DVT/PE	ICH	SAH	SDH	EDH	Hypertension	Diabetes	Atrial fibrillation	Congestive heart failure	Vavular heart disease	Mechanical heart valve	Current smoker	Ever smoked	MRS	ASA	Plavix	Aggrenox	Any antiplatelets	Warfarin	Dabigatran	Heparin	LMW Heparin	Total Glasgow	NIHSS	Patient intubated	SBP at triage	DBP at triage	Mortality	Palliative	DNR in 48h	MRS final
F	62	1	1	1		1	1	0	0	1	0	0	0	0	0	0	0	0	0	0	0	0	1	0	0	0	0	1	0	0	0	15	8	0	142	70	0	0	0	4
F	69	2	1	1		1	1	0	0	0	0	0	0	0	0	0	0	0	0	0	0	0	1	0	0	0	0	0	0	0	0	15	19	1	183	108	1	1	1	6
F	70	1	1	Ineligible	Palliative care/mortality day 3	0	1	1	0	0	1	1	0	0	0	1	0	0	0	0	0	0	2	0	0	0	0	0	0	0	0	3	null	0	182	82	1	1	1	6
F	74	1	1	1		1	1	0	0	0	0	0	0	0	0	0	0	0	0	0	0	0	0	0	0	0	0	0	0	0	0	15	null	0	185	89	0	0	0	4
F	80	1	1	1		1	1	0	0	0	0	0	0	0	1	0	0	0	0	0	0	0	0	1	0	0	0	0	0	0	0	15	10	0	212	109	0	0	0	2
F	67	1	1	0		0	0	0	0	0	0	0	0	0	0	0	0	0	0	0	0	0	0	1	0	0	0	0	0	0	0	8	23	0	178	128	1	1	0	6
M	82	1	1	1		1	1	0	0	0	0	0	0	0	1	0	0	0	0	0	0	1	2	1	0	0	0	0	0	0	0	8	null	0	194	119	1	1	1	6
M	80	1	1	Ineligible	Palliative/mortality day 4	0	1	1	0	1	0	0	0	0	1	0	0	0	0	0	0	0	3	0	1	0	0	0	0	0	0	9	null	0	165	95	1	1	1	6
M	68	1	1	1		1	1	0	0	0	0	0	0	0	0	0	0	0	0	0	0	0	0	0	0	0	0	0	0	0	0	14	19	0	176	102	1	1	1	6
M	88	1	1	Ineligible	Mortality day 1	0	1	0	0	0	0	0	1	0	1	0	0	0	0	0	0	0	0	0	0	0	0	0	0	0	0	3	30	1	230	120	1	1	1	6
F	76	1	1	1		1	1	0	0	0	0	1	0	0	0	1	0	0	0	0	0	0	3	0	0	0	0	0	0	0	0	13	17	0	168	98	1	1	1	6
F	83	1	1	0		0	0	0	0	0	0	0	0	0	1	0	1	0	0	0	0	0	0	1	0	0	0	0	0	0	0	15	15	0	176	103	0	0	0	4
F	84	1	1	1		1	1	1	0	0	0	0	0	0	1	1	1	0	0	0	0	0	0	0	0	0	0	1	1	1	0	15	5	0	132	62	0	0	0	3
F	84	2	1	1		1	1	0	0	0	0	0	0	0	0	0	0	0	0	0	0	null	0	1	0	0	0	0	0	0	0	14	10	0	149	90	1	1	1	6
F	91	2	1	1		1	1	1	0	0	0	0	0	0	1	0	0	0	0	0	0	0	3	0	1	0	0	0	0	0	0	12	22	0	224	84	0	1	1	5
M	57	1	1	0		0	0	1	0	0	0	0	0	0	1	0	0	0	0	0	1	1	0	1	0	0	0	0	0	0	0	11	14	1	161	77	1	0	1	6
M	72	1	1	0		0	0	0	1	1	0	0	0	0	1	0	0	0	0	0	0	0	0	0	1	0	0	1	0	0	0	11	18	0	160	65	0	0	0	4
F	79	2	1	0		0	0	0	0	0	0	0	0	0	0	0	0	0	0	0	0	0	0	1	0	0	0	0	0	0	0	11	10	1	180	90	0	0	0	4
M	66	1	1	1		1	1	0	0	1	0	0	0	0	0	0	0	0	0	0	0	0	0	0	0	0	0	0	0	1	0	null	24	1	180	null	1	0	1	6
F	79	1	1	0		0	0	0	0	0	0	0	0	0	0	0	0	0	0	0	0	0	0	0	0	0	0	0	0	0	0	15	10	0	188	95	0	0	1	4
M	79	1	1	1		1	1	0	0	0	0	0	0	0	1	0	1	0	0	0	0	0	0	0	0	0	0	1	0	0	0	15	17	0	167	97	1	1	1	6
F	52	1	1	0		0	0	0	0	0	0	0	0	0	1	0	0	0	0	0	1	1	0	0	0	0	0	0	0	0	0	15	14	0	243	120	0	0	0	4
M	95	2	1	0		0	0	0	0	0	0	0	0	0	1	1	1	1	0	0	0	0	0	0	0	0	0	0	1	0	0	15	10	0	187	87	0	1	1	5
F	88	1	1	0		0	0	0	0	0	0	0	0	0	0	1	0	0	0	0	0	0	0	0	0	0	0	0	0	0	0	14	14	0	200	75	0	1	1	5
M	83	1	1	1		1	1	0	0	0	1	0	0	0	1	0	0	0	0	0	0	0	2	0	0	0	0	0	0	0	0	11	null	0	148	60	0	1	1	5
M	93	1	1	Ineligible	Palliative/mortality day 2	0	1	1	0	0	0	0	0	0	1	0	0	0	0	0	0	0	0	1	0	0	0	0	0	0	0	13	13	0	155	81	1	1	1	6
F	88	1	1	1		1	1	0	1	0	0	0	0	0	0	0	0	1	1	0	0	0	4	0	0	0	0	0	0	0	0	14	12	0	156	71	0	1	1	5
F	49	4	2	1		1	1	0	0	0	0	0	0	0	0	0	0	0	0	0	0	0	0	0	0	0	0	0	0	0	0	4	null	1	210	100	1	0	0	6
F	85	5	2	0		0	0	0	0	0	0	0	0	0	0	1	0	0	0	0	0	0	2	0	1	0	1	0	0	0	0	15	12	1	142	63	0	0	0	3
M	70	5	2	1		1	1	1	0	0	1	0	0	0	1	0	1	1	0	0	0	0	0	0	0	0	0	1	0	0	0	14	3	0	180	100	0	0	0	3
F	89	5	2	Ineligible	Palliative/mortality day 7	1	0	0	0	0	0	0	0	0	0	0	0	0	0	0	0	0	0	0	0	0	0	0	0	0	0	15	24	1	175	86	1	0	1	6
M	88	4	2	0		0	0	0	0	0	0	0	0	0	1	0	0	0	1 aortic stenosis	0	0	0	4	1	0	0	0	0	0	0	0	14	12	0	212	99	0	0	1	5
F	73	4	2	0		0	0	0	0	0	0	0	0	0	1	0	0	0	0	0	1	1	0	1	0	0	1	0	0	0	0	15	7	0	148	70	0	0	0	2
M	80	5	2	1		1	1	0	0	0	0	0	0	0	0	0	0	0	0	0	0	0	0	0	0	0	0	0	0	0	0	null	22	0	167	89	0	1	1	6
M	89	4	2	0		0	0	0	0	0	0	0	0	0	1	0	1	1	0	0	0	0	4	0	0	0	0	0	0	0	0	11	13	0	195	127	0	0	1	5
